# Supplementary material for: 6-Bromoindole-3-acetonitrile Attenuates DSS-Induced Colitis by Inhibiting Epithelial Cell Pyroptosis
Source: Foods. 2026 May 12;15(10):1697. doi: 10.3390/foods15101697 (PMC13205326; doi:10.3390/foods15101697)
Supplement: Supplementary file 1 [file foods-15-01697-s001.zip]

Archive with 1 entries (1 files):
- foods-4202862-supplementary.pdf
